# Supplementary material for: The use of natural language processing in detecting and predicting falls within the healthcare setting: a systematic review
Source: Int J Qual Health Care. 2023 Sep 27;35(4):mzad077. doi: 10.1093/intqhc/mzad077 (PMC10585351; doi:10.1093/intqhc/mzad077)
Supplement: mzad077_Supp [file mzad077_supp.zip]

Archive with 1 entries (1 files):
- NLP_Falls_Supplementary.docx
